# Supplementary material for: The Cellular Microbiome of Visceral Organs: An Inherent Inhabitant of Parenchymal Cells
Source: Microorganisms. 2024 Jun 29;12(7):1333. doi: 10.3390/microorganisms12071333 (PMC11279389; doi:10.3390/microorganisms12071333)
Supplement: Supplementary file 1 [file microorganisms-12-01333-s001.zip]

Archive with 3 entries (3 files):
- supplementary figures.pdf
- Supplementary Table S1.pdf
- Supplementary Table S2 and Table S3.pdf
